# Supplementary material for: Diatom Biosilica Doped with Palladium(II) Chloride Nanoparticles as New Efficient Photocatalysts for Methyl Orange Degradation
Source: Int J Mol Sci. 2021 Jun 23;22(13):6734. doi: 10.3390/ijms22136734 (PMC8267799; doi:10.3390/ijms22136734)
Supplement: Supplementary file 1 [file ijms-22-06734-s001.zip]

Archive with 1 entries (1 files):
- ijms-1262198-supplementary.pdf
